# Supplementary material for: Microgravity-Induced Transcriptome Adaptation in Mouse Paraspinal longissimus dorsi Muscle Highlights Insulin Resistance-Linked Genes
Source: Front Physiol. 2017 May 5;8:279. doi: 10.3389/fphys.2017.00279 (PMC5418220; doi:10.3389/fphys.2017.00279)
Supplement: Table S1 — Quantitative PCR primers and conditions. HK, Reference genes; bp, expected product size; T°, annealing temperature. * Sandona et al. (2012) Adaptation of Mouse Skeletal Muscle to Long-Term Microgravity in the MDS Mission. PLoS ONE 7(3):e33232. [file Table1.XLSX]

## Sheet: Table 1
TABLE 1S Quantitative PCR primers and conditions.
Gene	Sequence NCBI	Forward primer 5' → 3'	Reverse primer 3' → 5'		bp	T°
HK GENES
β-actin*	NM_007393.5	CAAACATCCCCCAAAGTTCTAC	TGAGGGACTTCCTGTAACCACT		135	57.7
Cyclophilin A *	NM_008907.1	AGCATGTGGTCTTTGGGAAGGTG	CTTCTTGCTGGTCTTGCCATTCC		92	57.7
GAPDH *	NM_001289726.1	TGTGTCCGTCGTGGATCTGA	TTGCTGTTGAAGTCGCAGGAG		150	57.7
pyruvate carboxylase	NM_001162946.1	CCTCTCAGAGCGAGCAGACT	TAGGGAAGCCGTAGGTGTTG		212	57.7
SPECIFIC GENES
Lipocalin 2	NM_008491.1	AGCTACAATGTCACCTCCATCCT	GGGACAGCTCCTTGGTTCTT		257	59
Sestrin 1	NM_001013370.2	CCTTCAGACCGCCTTCTGTT	GTCCTCAAAGTGCCGAGACA		299	57.7
Kelch Like ECH Associated Protein 1	NM_001110305.1	TCTACATGCACTTCGGGGAG	CTGCACCAGGTAGTCCTTGC		290	59
Glycogen Synthase Kinase 3 Beta	NM_001347232.1	TCTCGGTACTACAGGGCACC	CACCACTGTCCCCAGGAAAT		132	59
Phosphoinositide-3-Kinase Regulatory Subunit 1	NM_001024955.2	TCTCCTGCTTCATACCGAGC	ACAACCGACCATGACATCCT		223	59
V-Maf Avian Musculoaponeurotic Fibrosarcoma Oncogene	NM_010658.3	CCACCTGAATTTGCTGGCAC	AGCACCATGCGGTTCATACA		115	59
Synaptojanin 2	NM_001113353.2	CCTTCCCTTCGGGGAGAAAC	GGGTACGGCACTTGTCACTT		270	59
Protein Kinase C Delta	NM_001310682.1	CAAGAGGCTGGGAGTAACAGG	AGGCTTCCTGGTCCATAGAGT		215	59
Atrogin-1 E3 ligase (Fbxo32) *	NM_026346.2	GCAAACACTGCCACATTCTCTC	CTTGAGGGGAAAGTGAGACG		93	55
Murf-1 E3 ligase *	NM_001039048.2	ACCTGCTGGTGGAAAACATC	CTTCGTGTTCCTTGCACATC		96	55
* Sandonà D. et al. (2012) Adaptation of Mouse Skeletal Muscle to Long-Term Microgravity in the MDS Mission. PLoS ONE 7(3): e33232. doi:10.1371/journal.pone.0033232
